# Supplementary material for: Multifactorial Analysis of Endodontic Microsurgery Using Finite Element Models
Source: J Pers Med. 2022 Jun 20;12(6):1012. doi: 10.3390/jpm12061012 (PMC9224708; doi:10.3390/jpm12061012)
Supplement: Supplementary file 1 [file jpm-12-01012-s001.zip]

Archive with 1 entries (1 files):
- jpm-1748395-supplementary.pdf
